# Supplementary material for: Formin-like 1β phosphorylation at S1086 is necessary for secretory polarized traffic of exosomes at the immune synapse in Jurkat T lymphocytes
Source: eLife. 2024 Oct 31;13:RP96942. doi: 10.7554/eLife.96942 (PMC11527432; doi:10.7554/eLife.96942)
Supplement: Figure 2—source data 2. [file elife-96942-fig2-data2.zip]

Archive with 4 entries (3 files):
- Figure 2_source data 2 tif/
- Figure 2_source data 2 tif/Bactin  Exp 39_bajo 2024.tif
- Figure 2_source data 2 tif/FMNL1  Exp 39_alto 2024.tif
- Figure 2_source data 2 tif/FMNL1  Exp 39_bajo 2024 001.tif
