# Supplementary material for: Formin-like 1β phosphorylation at S1086 is necessary for secretory polarized traffic of exosomes at the immune synapse in Jurkat T lymphocytes
Source: eLife. 2024 Oct 31;13:RP96942. doi: 10.7554/eLife.96942 (PMC11527432; doi:10.7554/eLife.96942)
Supplement: Figure 3—source data 1. — White rectangles label the 6 cropped panels used in Figure 3. [file elife-96942-fig3-data1.zip]

Archive with 3 entries (2 files):
- Figure 3_source data 1.pdf
- __MACOSX/
- __MACOSX/._Figure 3_source data 1.pdf
