# Supplementary material for: Formin-like 1β phosphorylation at S1086 is necessary for secretory polarized traffic of exosomes at the immune synapse in Jurkat T lymphocytes
Source: eLife. 2024 Oct 31;13:RP96942. doi: 10.7554/eLife.96942 (PMC11527432; doi:10.7554/eLife.96942)
Supplement: Figure 3—source data 2. [file elife-96942-fig3-data2.zip]

Archive with 11 entries (8 files):
- Figure 3_source data 2  tif/
- Figure 3_source data 2  tif/FMNL1 Exp 42_alto.tif
- __MACOSX/
- __MACOSX/Figure 3_source data 2  tif/
- __MACOSX/Figure 3_source data 2  tif/._FMNL1 Exp 42_alto.tif
- Figure 3_source data 2  tif/fmnl1exp 45bajo 001.tif
- Figure 3_source data 2  tif/phospho exp 45alto.tif
- Figure 3_source data 2  tif/phospho exp 45bajo.tif
- Figure 3_source data 2  tif/phospho PKC Exp 42_bajo.tif
- Figure 3_source data 2  tif/phospho PKC Expp 42_alto.tif
- __MACOSX/Figure 3_source data 2  tif/._phospho PKC Expp 42_alto.tif
