# Supplementary material for: Formin-like 1β phosphorylation at S1086 is necessary for secretory polarized traffic of exosomes at the immune synapse in Jurkat T lymphocytes
Source: eLife. 2024 Oct 31;13:RP96942. doi: 10.7554/eLife.96942 (PMC11527432; doi:10.7554/eLife.96942)
Supplement: Figure 9—source data 2. [file elife-96942-fig9-data2.zip]

Archive with 5 entries (4 files):
- Figure 9_source data 2 tif/
- Figure 9_source data 2 tif/Cd63 cells Alba 15_12_2009.tif
- Figure 9_source data 2 tif/Cd63 cells Alba 27_01_2009.tif
- Figure 9_source data 2 tif/Cd63 exos Alba 15_12_2008.tif
- Figure 9_source data 2 tif/Cd63 exos Alba 27_01_2009CRP.tif
